# Supplementary material for: Cattle and human organoids reveal 2.3.4.4b H5N1 cross-species transmission potential and neuraminidase-specific neutralizing antibodies in humans
Source: Nat Commun. 2026 Jul 8;17:5585. doi: 10.1038/s41467-026-74345-w (PMC13346980; doi:10.1038/s41467-026-74345-w)
Supplement: Supplementary file 4 — Source data [file 41467_2026_74345_MOESM4_ESM.xlsx]

## Sheet: Figure 1h
	RT-qPCR
	hAwO				cAwO				p value
2h	685000	1260000	198000	812000	779000	267000	307000	9570000	0.418409
24h	36500000	16200000	17000000	558000	92900000	166000000	119000000	251000000	0.00767255
48h	16800000	15600000	24800000	34900000	458000000	926000000	465000000	1590000000	0.0202103
72h	20000000	39500000	1700000	2650000	3230000000	4430000000	670000000	1150000000	0.0372715
	TCID50
	hAwO				cAwO				p value
2h	1	1	1	1	1	1	1	1
24h	5.62341	316.228	1	5.62341	5620	10000	5620	17800	0.0150698
48h	17.7828	1778.28	17.7828	562.341	56200	56200	56200	31600	0.000200198
72h	1000	1778.28	5.62341	17.7828	100000	178000	31600	100000	0.0145108

## Sheet: Figure 2a
	RT-qPCR									p value
	CH5N1			H5N1 1194			H1N1pdm			CH5N1 vs H5N1 1194	CH5N1 vs H1N1pdm
2h	19855	19855	31227.6	39603	38083.1	34054.3	31402.6	19855	19855	0.0302726	0.991899
24h	1.24527e+08	1.1908e+08	2.10617e+08	9.51441e+06	3.91138e+06	1.22019e+07	69267.3	41646.6	93940.7	0.0086311	0.00695922
48h	12196128860	20512850003	17394021571	9.8818e+08	655206209	5.26849e+08	1.01667e+06	3.94432e+06	1.86475e+06	0.00276755	0.00233356
	Plaque assay									p value
	CH5N1			H5N1 1194			H1N1pdm			CH5N1 vs H5N1 1194	CH5N1 vs H1N1pdm
2h	1	1	1	1	1	1	1	1	1
24h	750000	1000000	1000000	5000	2500	15000	2500	3000	2000	0.000402424	0.000392329
48h	200000000	400000000	400000000	2750000	3500000	3500000	4000	1500	2500	0.00775448	0.00749065

## Sheet: Figure 2c
										p value
	CH5N1			H5N1 1194			H1N1pdm			CH5N1 vs H5N1 1194	CH5N1 vs H1N1pdm
	11.9	11.2	12.4	1.33	1.26	1.14	0.13	0.074	0.089	7.30354e-06	4.63391e-06

## Sheet: Figure 2d
	RT-qPCR									p value
	CH5N1			H5N1 1194			H1N1pdm			CH5N1 vs H5N1 1194	CH5N1 vs H1N1pdm
2h	670	500	1208	1456.8	640.8	475.2	500	2996	500	0.869535	0.564126
24h	31880000	57840000	33960000	3744	7620	40800	500	290.4	500	0.00777187	0.00776057
48h	1028000000	1208000000	1164000000	37920000	42400000	1152000	500	83440	500	3.80104e-05	3.08621e-05
	Plaque assay									p value
	CH5N1			H5N1 1194			H1N1pdm			CH5N1 vs H5N1 1194	CH5N1 vs H1N1pdm
2h	1	1	1	1	1	1	1	1	1
24h	480000	350000	600000	100	105	2000	1	1	1	0.00274194	0.00272588
48h	7500000	4000000	6500000	450000	250000	400000	1	1	1	0.00567959	0.00449372

## Sheet: Figure 3a
	RT-qPCR
	CH5N1			H5N1 1194			p value
2h	33985	20661.9	20661.9	20661.9	20661.9	50376.4	0.641173
24h	1.80534e+08	1.14166e+08	1.89905e+08	5.05179e+07	6.99973e+07	6.84405e+07	0.016145
48h	5389221136	4527140826	8056177091	9.19426e+08	5.28421e+08	1211086057	0.00914238
	Plaque assay
	CH5N1			H5N1 1194			p value
2h	1	1	1	1	1	1
24h	2750000	1250000	2000000	350000	375000	225000	0.0180646
48h	150000000	100000000	300000000	5000000	3000000	3250000	0.0404066

## Sheet: Figure 3b
	RT-qPCR
	CH5N1			H5N1 1194			p value
2h	497703	795555	497703	497703	497703	852209	0.908517
24h	6.79607e+06	4.06955e+06	5.59838e+06	1.25193e+06	4.19881e+06	2.39908e+06	0.0693946
48h	1209104964	1890854034	3881485824	297906517	113714541	172897218	0.0567648
	Plaque assay
	CH5N1			H5N1 1194			p value
2h	1	1	1	1	1	1
24h	180000	165000	450000	190000	130000	165000	0.334364
48h	215000000	135000000	215000000	28000000	24000000	23500000	0.00363197

## Sheet: Figure 3c
	RT-qPCR
	CH5N1			H5N1 1194			p value
2h	20364.3	20364.3	20364.3	20364.3	20364.3	33107.9	0.373901
24h	8.94353e+07	261397244	6.76408e+07	8.77037e+07	6.29029e+07	6.11704e+07	0.327874
48h	15997422111	18343702753	13416245736	8229169435	8581258887	6137492923	0.0068754
	Plaque assay
	CH5N1			H5N1 1194			p value
2h	1	1	1	1	1	1
24h	750000	1000000	500000	500000	500000	1250000	1
48h	500000000	400000000	475000000	60000000	67500000	52500000	0.000194783

## Sheet: Figure 3d
	RT-qPCR
	CH5N1			H5N1 1194			p value
2h	1456.77	5025.86	1456.77	1456.77	1456.77	4129.8	0.850542
24h	1358501077	1999267872	1028054142	8.80294e+07	1.31202e+08	2.37977e+08	0.0105114
48h	36147476745	29515217437	35692419360	1102242080	1717303231	3339657939	0.000144327
	Plaque assay
	CH5N1			H5N1 1194			p value
2h	1	1	1	1	1	1
24h	350000	250000	250000	200000	450000	200000	1
48h	355000000	240000000	255000000	33000000	41000000	38000000	0.0024414

## Sheet: Figure 3e
CH5N1			H5N1 1194			p value
22.2	19.9	23.3	5.89	5.56	5.67	8.93984e-05

## Sheet: Figure 3f
CH5N1			H5N1 1194			p value
7.1	6.68	6.79	2.66	2.83	2.85	8.1497e-06

[truncated: 12 more sheets: Figure 5a, Figure 5b, Figure 5c, Figure 5d, Figure 5e, Supplementary Figure 1a, Supplementary Figure 1b, Supplementary Figure 5a, Supplementary Figure 5b, Supplementary Figure 5c, Supplementary Figure 5d, Supplementary Figure 6]
